# Supplementary material for: Underground Oxygen Deficiency Alters the Spatial Distribution Pattern of Rooting in Alternanthera philoxeroides
Source: Plants (Basel). 2026 Jul 10;15(14):2137. doi: 10.3390/plants15142137 (PMC13416283; doi:10.3390/plants15142137)
Supplement: Supplementary file 1 [file plants-15-02137-s001.zip]

Archive with 1 entries (1 files):
- plants-4343742-supplementary.pdf
